# Supplementary material for: Associations of Serum Folate and Holotranscobalamin with Cardiometabolic Risk Factors in Rural and Urban Cameroon
Source: Nutrients. 2021 Dec 30;14(1):178. doi: 10.3390/nu14010178 (PMC8747568; doi:10.3390/nu14010178)
Supplement: Supplementary file 1 [file nutrients-14-00178-s001.zip]

Archive with 1 entries (1 files):
- nutrients-1488448-supplementary.pdf
